# Supplementary material for: A tissue-intrinsic IL-33/EGF circuit promotes epithelial regeneration after intestinal injury
Source: Nat Commun. 2023 Sep 5;14:5411. doi: 10.1038/s41467-023-40993-5 (PMC10480426; doi:10.1038/s41467-023-40993-5)
Supplement: Supplementary file 4 — Source Data [file 41467_2023_40993_MOESM4_ESM.xlsx]

## Sheet: Fig 1a
		Day 0	Day 1	Day 2	Day 3	Day 4	Day 5
		1.03	1.29	1.66	2.05	1.93	1.05
		0.85	0.91	1.62	1.43	1.35	0.85
		1.02	1.13	1.45	1.79	1.29	1.64
		1.08	1.4	1.34	1.37	1.23	0.98
		0.84	1.82	1.69	1.45	1.17	0.99
		1.11	1.72	1.81	2.12	1.34	1.23
		1.21	1.66	2.12	2.18	1.66	1.1

## Sheet: Fig 1b
		WT								IL-33 KO
		Day 0	Day 1	Day 2	Day 3	Day 4	Day 5			Day 0	Day 1	Day 2	Day 3	Day 4	Day 5
		1	1.26	6.9	2.73	1.4	0.8			1.26	1.6	0.92	0.912	1	0.78
		1.13	3.66	9.3	6.6	1.1	0.5			1.16	1	0.82	0.61	0.87	1.44
		0.63	3.72	8	4.9	0.5	1.7			0.64	1.28	2.12	0.4	0.8	1.1
		1	2.02	8.3	8.2	1.8	1.7			1.1	2.2	1.1	0.75	0.68	0.79
		1.15	2.06	9.62	6.6	0.3	1.2			0.75	1.1	1.5	0.8	1.1	0.92
		1.34	1.86	9.79	8.4	1.3	3.4			0.69	1.8	0.91	0.98	0.77	1.21
		1.057	3.12	7.65	4.56	0.41	0.3
		1	3.75	5.1	8.9	0.82	0.5
		1	2.32	10.28	2.09	0.2	0.4

## Sheet: Fig 1d
		Unirradiated			10 Gy
		WT	IL-33 KO		WT	IL-33 KO
		114	134		96	71
		111	128		80	76
		100	115		87	79
		111	118		92	80
		130	108		90	62
		101	113		84	73

## Sheet: Fig 1e
		Unirradiated			10 Gy
		WT	IL-33 KO		WT	IL-33 KO
		85.5294	86.7312		133.895	97.1875
		90.579	84.8095		137.706	92.6923
		85.5294	91.55		112.231	103.511
		90.579	101.7		106.562	99.6429
		95.4614	95.4043		138.6	124.213
		118.49	100.705		126.825	89.4125

## Sheet: Fig 1g
		Unirradiated			10 Gy
		WT	IL-33 KO		WT	IL-33 KO
		34	38		62	49.2
		36.8889	33.8333		53.1429	44.5714
		39.7143	38.4		63.8	46
		38.5	45		64.2	47.6
		28	31		48	40

## Sheet: Fig 1i
		Unirradiated			10 Gy
		WT	IL-33 KO		WT	IL-33 KO
		186	223		129	108
		224	197		136	74
		201	201		145	80
		194	195		109	97
		187	180		122	125

## Sheet: Fig 2b
		Unirradiated	48 h
		0	3
		0	6
		0	1
		0	2
		0	3
		0	7
		0	4
		0	1
		0	7
		0	2
		0	3
		0	1
		0	1
		0	4
		0	4
		0	0
		0	0
		0	4
		0	0
		0	0
		0	0
		0	0
		0	1
		0	2
		0	0
		0	2
		0	0
		0	0
		0	0
		0	0
		0	1
		0	1
		0	1
		0	1
		0	0
		0	3
		0	0
		0	0
		0	1
		0	0
		0	0
		0	0
		0	0
		0	0
		0	0
		0	1
		0	0
		0	1
		0	0
		0	0
		0	1
		0	2
		0	1
		0	0
		0	1
		0	2
		0	0
		0	3
		0	2
		0	0
		0	2
		0	2
		0	2
		0	3
		0	2
		0	1
		0	3
		0	2
		0	1
		0	1
		0	3
		0	2
		0	4
		0	1
		0	2
		0	1
		0	4
		0	3
		0	4
		0	1
		0	1
		0	1
		0	3
		0	1
		0	1
		0	1
		0	3
		0	1
		0	5
		0	1
		0	2
		0	0
		0	1
		0	3
		0	1
		0	0
		0	1
		0	3
		0	0
		0	1
		0	1
		0	2
		0	4
		0	1
		0	0
		0	3
		0	3
		0	2
		0	0
		0	1
		0	1
		0	1
		0	0
		0	2
		0	0
		0	2
		0	2
		0	0
		0	0
		0	0
		0	0
		0	0
		0	1
		0	0
		0	1
		0	2
		0	0
		0	2
		0	2
		0	0
		0	0
		0	2
		0	1
		0	1
		0	0
		0	0
		0	0
		0	0
		0	1
		0	3
		0	1
		0	1
		0	1
		0	3
		0	2
		0	2
		0	6
		0	2
		0	2
		0	3
		0	3
		0	0
		0	0
		0	0
		0	1
		0	2
		0	1
		0	0
		0	0
		0	0
		0	1
		0	2
		0	5
		0	5
		0	2
		0	1
		0	4
		0	1
		0	1
		0	1
		0	0
		0	2
		0	5
		0	2
		0	3
		0	5
		0	1
		0	3
		0	2
		0	1
		0	2
		0	0
		0	0
		0	4
		0	1
		0	1
		0	3
		0	1
		0	0
		0	2
		0	2
		0	1
		0	2
		0	0
		0	1
		0	3
		0	0
		0	0
		0	0
		0	1
		0	0
		0	1
		0	4
		0	0
		0	0
		0	1
		0	5
		0	2
		0	2
		0	1
		0	2
		0	2
		0	2
		0	2
		0	1
		0	2
		0	2
		0	4
		0	2
		0	0
		0	5
		0	0
		0	4
		0	0
		0	2
		0	3
		0	2
		0	1
		0	6
		0	0
		0	0
		0	2
		0	1
		0	2
		0	2
		0	2
		0	3
		0	3
		0	7
		0	4
		0	2
		0	3
		0	3
		0	0
		0	1
		0	2
		0	3
		0	3
		0	6
		0	7
		0	12
		0	7
		0	6
		0	5
		0	7
		0	4
		0	2
		0	1
		0	3
		0	2
		0	2
		0	0
		0	2
		0	0
		0	1
		0	0
		0	2
		0	1
		0	2
		0	0
		0	0
		0	1
		0	0
		0	1
		0	1
		0	5
		0	4
		0	1
		0	2
		0	3
		0	2
		0	1
		0	1
		0	0
		0	1
		0	6
		0	4
		0	1
		0	2
		0	4
		0	1
		0	3
		0	0
		0	0
		0	0
		0	1
		0	6
		0	0
		0	0
		0	0
		0	0
		0	0
		0	4
		0	1
		0	1
		0	1
		0	4
		0	1
		0	4
		0	2
		0	3
		0	0
		0	3
		0	0
		0	6
		0	1
		0	3
		0	3
		0	6
		0	0
		0	0
		0	4
		0	2
		0	1
		0	2
		0	6
		0	0
		0	3
		0	1
		0	0
		0	1
		0	0
		0	1
		0	0
		0	2
		0	2
		0	0
		0	0
		0	0
		0	1
		0	2
		0	3
		0	3
		0	0
		0	2
		0	1
		0	1
		0	1
		0	0
		0	1
		0	1
		0	3
		0	2
		0	1
		0	1
		0	2
		0	0
		0	0
		0	0
		0	3
		0	0
		0	3
		0	0
		0	2
		0	2
		0	1
		0	2
		0	0
		0	2
		0	1
		0	0
		0	2
		0	3
		0	2
		0	1
		0	0
		0	1
		0	0
		0	2
			4
			4
			1
			0
			0
			1
			4
			4
			2
			1
			1
			0
			1
			2
			1
			3
			4
			0
			10
			9
			5
			2
			1
			1
			2
			2
			0
			2
			2
			0
			4
			0
			1
			0
			0
			1
			2
			0
			1
			1
			2
			0
			3
			0
			1
			1
			0
			3
			0
			5
			3
			3
			2
			2
			4
			0
			2
			2
			0
			2
			0
			1
			3
			5
			1
			1
			4
			0
			3
			1
			1
			4
			2
			2
			3
			2
			2
			2
			1
			0
			1
			0
			1
			3
			0
			2
			1
			2
			1
			0
			1
			1
			3
			0
			0
			4
			1

## Sheet: Fig 2f
		IL33-GFP+ CD45+	IL33-GFP+ Lysozyme+	IL33-GFP+ Olfm4+
		0	0	87.5
		0	0	73.913
		0	0	62.5
		0	0	63.1579
		0	0	87.5
			0	64.7059
			0	90
			7.40741	47.619
				83.3333
				80
				77.4194

## Sheet: Fig 3b
		WT	IL-33 KO
		1.7	0.01
		1.23	0.02
		1	0.04
		0.97	0.01
		0.99	0.05
		0.81	0.09

## Sheet: Fig 3c
		WT			IL-33 KO
		CTRL	6Gy		CTRL	6Gy
		54	45		51	42
		48	47		48	39
		49	50		49	41
		56	44		46	34
		44	41		50	37
		47	40		54	38
		50	40		49	20
		60	37		51	25
		47	42		55	28

[truncated: 46 more sheets: Fig 3d, Fig 3e, Fig 3f, Fig 3g, Fig 3h, Fig 3i, Fig 3j, Fig 4a, Fig 4b, Fig 4d, Fig 4e, Fig 4f, Fig 4g, Fig S1a, Fig S1b, Fig S1c, Fig S1d, Fig S1e, Fig S1f, Fig S1g …]
